# Supplementary material for: Suppression of pathological oscillations with transcranial focused ultrasound in Parkinson’s disease
Source: Nat Commun. 2026 Mar 25;17:4471. doi: 10.1038/s41467-026-70714-7 (PMC13187342; doi:10.1038/s41467-026-70714-7)
Supplement: Supplementary file 4 — Source Data [file 41467_2026_70714_MOESM4_ESM.xlsx]

## Sheet: Fig3lfp
Participant	Left	Right
1	-15.4468	-15.8925
2	-11.8776	-7.8576
3	-6.8177	1.0292
4	-7.2256	-5.1306

## Sheet: Fig3eeg
Participant	Left	Right
1	-15.9279	-3.7566
2	-6.2336	0.5117
3	2.8155	-1.6288
4	0.6552	2.5639

## Sheet: Fig3RT
1	-12.9296
2	-13.4356
3	-20.035
4	-24.3241

## Sheet: Fig3UPDRS
1	14.3182
2	20
3	-3.5053
4	-31.6035

## Sheet: Fig3pVal
Comparison	pVal	Statistical test	pValFDRadj
deltaBetaLSTN	0.0151	T-test (two-tailed)	0.0402
deltaBetaRSTN	0.1415	T-test (two-tailed)	0.283
deltaBetaLM1	0.3489	T-test (two-tailed)	0.5582
deltaBetaRM1	0.7002	T-test (two-tailed)	0.8002
corrLSTNLM1	0.0102	Linear regression	0.0402
corrRSTNRM1	0.5682	Linear regression	0.7576
deltaRT	0.0076	T-test (two-tailed)	0.0402
deltaUPDRS	0.98	T-test (two-tailed)	0.98
